# Supplementary material for: Impact of Nutrient Enrichment on Community Structure and Co-Occurrence Networks of Coral Symbiotic Microbiota in Duncanopsammia peltata: Zooxanthellae, Bacteria, and Archaea
Source: Microorganisms. 2024 Jul 27;12(8):1540. doi: 10.3390/microorganisms12081540 (PMC11356306; doi:10.3390/microorganisms12081540)
Supplement: Supplementary file 1 [file microorganisms-12-01540-s001.zip]

Archive with 1 entries (1 files):
- microorganisms-3082239-supplementary.pdf
